# Supplementary material for: Changes in Cerebral Hemodynamics during Complex Motor Learning by Character Entry into Touch-Screen Terminals
Source: PLoS One. 2015 Oct 20;10(10):e0140552. doi: 10.1371/journal.pone.0140552 (PMC4618511; doi:10.1371/journal.pone.0140552)
Supplement: S1 Dataset — (XLSX) [file pone.0140552.s001.xlsx]

## Sheet: Sheet1
subjects ID	sex	age	dominant hand
1	male	23	right
2	male	26	right
3	female	34	right
4	female	22	right
5	female	20	right
6	male	19	right
7	male	29	right
8	male	27	right
9	female	31	right
10	female	25	right
11	female	40	right
12	male	33	right
13	female	33	right
14	female	23	right
15	male	25	right
16	female	31	right
17	male	32	right
18	male	26	right
19	female	30	right
20	female	20	right
