# Supplementary material for: Changes in Cerebral Hemodynamics during Complex Motor Learning by Character Entry into Touch-Screen Terminals
Source: PLoS One. 2015 Oct 20;10(10):e0140552. doi: 10.1371/journal.pone.0140552 (PMC4618511; doi:10.1371/journal.pone.0140552)
Supplement: S2 Dataset — (XLSX) [file pone.0140552.s002.xlsx]

## Sheet: Sheet1
cycles	task performance
1	4
2	5.4
3	6.1
4	4.9
5	5.9
6	6.15
7	6.25
8	5.75
9	6.05
10	6.6
11	6.35
12	6.8
13	6.8
14	6.85
15	7.55
16	6.3
17	6.35
18	7.3
19	7.05
20	7.35
21	7.55
22	7.05
23	6.75
24	7.65
25	7.7
26	8.35
27	8.1
28	8.4
29	9.05
30	7.7
※task performance=subtracting the number of errors from the number of correct answers
