# Supplementary material for: Changes in Cerebral Hemodynamics during Complex Motor Learning by Character Entry into Touch-Screen Terminals
Source: PLoS One. 2015 Oct 20;10(10):e0140552. doi: 10.1371/journal.pone.0140552 (PMC4618511; doi:10.1371/journal.pone.0140552)
Supplement: S3 Dataset — (XLSX) [file pone.0140552.s003.xlsx]

## Sheet: Sheet1
cycles	left SMC (Oxy-Hb)
1	0.0728087
2	0.0418136
3	-0.0144326
4	0.0733211
5	0.0407321
6	0.0120454
7	0.0812999
8	0.0306622
9	0.029677
10	0.071498
11	0.0557062
12	0.0652733
13	0.0873542
14	0.0315499
15	0.0495943
16	0.0431649
17	0.0612801
18	0.0509482
19	0.0611733
20	0.0663586
21	0.111738
22	0.0500072
23	0.0880979
24	0.0456946
25	0.0892876
26	0.0754746
27	0.068816
28	0.0941182
29	0.093451
30	0.0195657
