# Supplementary material for: Changes in Cerebral Hemodynamics during Complex Motor Learning by Character Entry into Touch-Screen Terminals
Source: PLoS One. 2015 Oct 20;10(10):e0140552. doi: 10.1371/journal.pone.0140552 (PMC4618511; doi:10.1371/journal.pone.0140552)
Supplement: S4 Dataset — (XLSX) [file pone.0140552.s004.xlsx]

## Sheet: Sheet1
cycles	SMA (Oxy-Hb)
1	0.0294128
2	0.0512997
3	0.0258879
4	0.0257055
5	0.0223629
6	0.0205142
7	0.0337467
8	0.0474242
9	0.0179383
10	0.0464321
11	0.0271229
12	0.037458
13	0.0346007
14	0.0257132
15	0.00441911
16	0.0202243
17	0.036883
18	0.027697
19	0.0125568
20	0.0342142
21	-0.00510294
22	0.023135
23	0.0165403
24	0.0211362
25	0.0256712
26	0.0286805
27	0.017967
28	0.0166581
29	0.0138684
30	-7.91992e-05
