# Supplementary material for: Changes in Cerebral Hemodynamics during Complex Motor Learning by Character Entry into Touch-Screen Terminals
Source: PLoS One. 2015 Oct 20;10(10):e0140552. doi: 10.1371/journal.pone.0140552 (PMC4618511; doi:10.1371/journal.pone.0140552)
Supplement: S5 Dataset — (XLSX) [file pone.0140552.s005.xlsx]

## Sheet: Sheet1
cycles	right PFC (Oxy-Hb)
1	0.0826834
2	0.0540362
3	0.0481785
4	0.0429466
5	0.0321107
6	0.0410799
7	0.0272744
8	0.0536713
9	0.0161789
10	0.0437174
11	0.0597804
12	0.0327645
13	0.0434718
14	0.0337527
15	0.0382681
16	0.0266641
17	0.0450583
18	0.0421926
19	0.0328912
20	0.0528947
21	0.0379847
22	0.0281129
23	0.0500888
24	0.0442459
25	0.052057
26	0.0366538
27	0.0350069
28	0.0379575
29	0.0256419
30	0.01916
