# Supplementary material for: Changes in Cerebral Hemodynamics during Complex Motor Learning by Character Entry into Touch-Screen Terminals
Source: PLoS One. 2015 Oct 20;10(10):e0140552. doi: 10.1371/journal.pone.0140552 (PMC4618511; doi:10.1371/journal.pone.0140552)
Supplement: S6 Dataset — (XLSX) [file pone.0140552.s006.xlsx]

## Sheet: Sheet1
cycles	left PFC (Oxy-Hb)	pre SMA (Oxy-Hb)	left PMC (Oxy-Hb)	right PMC (Oxy-Hb)	right SMC (Oxy-Hb)
1	0.047998	0.0411228	0.0617174	0.0416618	0.00971322
2	0.0366096	0.0419678	0.0277509	0.0539199	0.0367659
3	0.0324172	0.0181837	0.016809	0.0270321	0.00265831
4	0.0298225	0.0184792	0.0366804	0.0224368	0.0163359
5	0.0297887	0.00821795	0.0195313	0.0124815	0.00805276
6	0.0224143	0.0062779	0.0103643	0.0266099	0.0095505
7	0.0265091	0.010564	0.0533478	0.0226425	0.0140266
8	0.0512397	0.0405776	0.0435132	0.03773	0.0391943
9	0.0143611	-0.0036051	0.00726346	0.0130772	-0.00130309
10	0.0311192	0.021705	0.0609805	0.0332097	0.0341374
11	0.0346632	0.0171026	0.0377706	0.0363471	0.0193101
12	0.0398832	0.0268671	0.0509454	0.0317433	0.0142557
13	0.0281755	0.017358	0.0300546	0.0368657	0.0325316
14	0.0353779	0.0119322	0.0173654	0.0288963	0.0262528
15	0.0357109	0.014024	0.0309417	0.01292	-0.00802366
16	0.0250022	0.0138828	0.0298371	0.0304664	-0.0104887
17	0.0338398	0.0195047	0.0280511	0.0390322	0.0348099
18	0.0322773	0.0310743	0.0319407	0.0351737	0.0106379
19	0.0264617	0.0202642	0.0254467	0.0185104	0.00807137
20	0.0441762	0.0462105	0.0416695	0.0387254	0.0147604
21	0.0230224	0.0112428	0.0431071	0.0218958	0.000824565
22	0.0297558	0.0301387	0.0189239	0.0276876	0.0308222
23	0.035276	0.0283924	0.0405308	0.0358417	0.0178863
24	0.0466994	0.0289643	0.0399161	0.0304724	0.00567367
25	0.0433928	0.0353096	0.0451453	0.0348484	0.0179127
26	0.0364385	0.0297929	0.0496643	0.027279	0.0231211
27	0.0339482	0.0153263	0.029561	0.0179913	0.0164518
28	0.0361221	0.0207573	0.0360736	0.0247025	0.0256889
29	0.0233072	0.00333662	0.0260587	0.0107082	0.021816
30	0.01829	0.0127679	0.0171357	0.00560919	-0.00589588
